# Supplementary material for: Microbiology and Nitrogen Cycle in the Benthic Sediments of a Glacial Oligotrophic Deep Andean Lake as Analog of Ancient Martian Lake-Beds
Source: Front Microbiol. 2019 May 3;10:929. doi: 10.3389/fmicb.2019.00929 (PMC6509559; doi:10.3389/fmicb.2019.00929)
Supplement: Supplementary file 1 [file Data_Sheet_1.xlsx]

## Sheet: Hoja1
Table S1. List of the antibodies printed on the LDChip for this study. From number 53 to the bottom are those fluorescently labeled antibodies used as tracers for sandwich immunoassay (see Materials and Methods)
Features	No.	Ab name	Source/ Strain	Sample/ Culture conditions	Immunogen / Fraction		References
Antibodies produced from crude multianalyte environmental extracts from Rio Tinto water, sediments and biofilms as immunogens	1	IA1C1	Río Tinto (3.2 water dam)	Water	Cellular fraction		Rivas et al., 2008
	2	IA1S1	Río Tinto (3.2 water dam)	Water	Supernatant		Rivas et al., 2008
	3	IA1S2	Río Tinto (3.2 water dam)	Water	Supernatant from EDTA wash		Rivas et al., 2008
	4	IA1C2	Río Tinto (3.2 water dam)	Water	Insoluble cell pellet from S100		Rivas et al., 2008
	5	IA1S100	Río Tinto (3.2 water dam)	Water	Soluble cellular fraction S100		Rivas et al., 2008
	6	IA1C3	Río Tinto (3.2 water dam)	Water	EDTA washed cells (sonicated)		Rivas et al., 2008
	7	IA2C1	Río Tinto (3.1 stream)	Green filaments	Cellular fraction		Rivas et al., 2008
	8	IA2S1	Río Tinto (3.1 stream)	Green filaments	Supernatant		Rivas et al., 2008
	9	IA3C1	Río Tinto (3.1 stream)	Black filaments	Cellular fraction		Rivas et al., 2008
	10	IA3S1	Río Tinto (3.1 stream)	Black filaments	Supernatant		Rivas et al., 2008
	11	IC1C1	Río Tinto (Playa 3.2)	Sediments	Cellular fraction		Rivas et al., 2008
	12	IC1S1	Río Tinto (Playa 3.2)	Sediments	Supernatant		Rivas et al., 2008
	13	IC1S2	Río Tinto (Playa 3.2)	Sediments	Supernatant from EDTA wash		Rivas et al., 2008
	14	IC2C1	Río Tinto (3.1 water dam)	Dark red sediments	Cellular fraction		Rivas et al., 2008
	15	IC2S2	Río Tinto (3.1 water dam)	Dark red sediments	Supernatant from EDTA wash		Rivas et al., 2008
	16	IC2C3	Río Tinto (3.1 water dam)	Dark red sediments	EDTA washed cells (sonicated)		Rivas et al., 2008
	17	IC3C1	Río Tinto (Main spring)	Brown filaments	Cellular fraction		Rivas et al., 2008
	18	IC3S2	Río Tinto (Main spring)	Brown filaments	Supernatant from EDTA wash		Rivas et al., 2008
	19	IC3C3	Río Tinto (Main spring)	Brown filaments	EDTA washed cells (sonicated)		Rivas et al., 2008
	20	IC4C1	Río Tinto (3.2 water dam)	Brown filaments	Cellular fraction		Rivas et al., 2008
	21	IC4S2	Río Tinto (3.2 water dam)	Brown filaments	Supernatant from EDTA wash		Rivas et al., 2008
	22	IC5C1	Río Tinto (Playa 3.1)	Red crusts	Cellular fraction		Rivas et al., 2008
	23	IC5S1	Río Tinto (Playa 3.1)	Red crusts	Supernatant		Rivas et al., 2008
	24	IC6C1	Río Tinto (Playa 3.1)	Red sediment 1-2 cm under crust	Cellular fraction		Rivas et al., 2008
	25	IC6S1	Río Tinto (Playa 3.1)	Red sediment 1-2 cm under crust	Supernatant		Rivas et al., 2008
	26	IC7C1	Río Tinto (3.2 water dam)	Dried wall sediments	Cellular fraction		Rivas et al., 2008
	27	IC8C1	Río Tinto (3.1 stream's banks)	Red-grey sulfate-rich precipitates	Cellular fraction		Rivas et al., 2008
	28	IC8S1	Río Tinto (3.1 stream's banks)	Yellow mats (central stream)	Whole Gu/HCl extraction		Rivas et al., 2008
	29	IC9C1	Río Tinto (3.1 mine's ruins)	Pink superficial layer	Cellular fraction /Nycodenz		Rivas et al., 2008
	30	IC10C1_140	Río Tinto	Sediments	Cellular fraction /Nycodenz		This work
	31	IC10S1_141	Río Tinto	Sediments	Cellular fraction /Nycodenz		This work
	32	IC11C1_138	Río Tinto	Sediment 3A Mary	Cellular fraction /Nycodenz		This work
	33	IC12C1_143	Río Tinto	Sediment L1-A Mary	Cellular fraction /Nycodenz		This work
	34	IC13C1_152	Río Tinto	Sediments	Protein extraction		This work
	35	1D1C1	Río Tinto (Main spring)	Iron-Sulphate rich precipitates	Cellular fraction		Rivas et al., 2008
	36	1D1S1	Río Tinto (Main spring)	Iron-Sulphate rich precipitates	Supernatant		Rivas et al., 2008
	37	1D1S2	Río Tinto (Main spring)	Iron-Sulphate rich precipitates	Supernatant from EDTA wash		Rivas et al., 2008
	38	1D1C3	Río Tinto (Main spring)	Iron-Sulphate rich precipitates	EDTA washed cells (sonicated)		Rivas et al., 2008
Antibodies to crude extracts, including cells (C1) and EPS (S2) from drill cores from the massive sulfide ore deep subsurface of the Iberian Pyrite Belt in Rio Tinto area	39	ID2S2	Peña de Hierro (148 m deep)	4-59c sample (MARTE project)	Supernatant from EDTA wash		Rivas et al., 2008
	40	ID3S2	Peña de Hierro (96 m deep)	4-39c sample (MARTE project)	Supernatant from EDTA wash		Rivas et al., 2008
	41	ID4S2	Peña de Hierro (154 m deep)	4-61a sample (MARTE project)	Supernatant from EDTA wash		Rivas et al., 2008
	42	ID5S2	Peña de Hierro (141 m deep)	4-56c sample (MARTE project)	Supernatant from EDTA wash		Rivas et al., 2008
	43	ID7S2	Peña de Hierro (84-97 m deep)	8-42b+43c+45abc+46bc (MARTE project)	Supernatant from EDTA/guanidinium		Rivas et al., 2008
	44	ID10S2	Peña de Hierro (119-127 m deep)	8-54a+54c+56c (MARTE project)	Supernatant from EDTA/guanidinium		Rivas et al., 2008
	45	ID11S2	Peña de Hierro (138 m deep)	8-60b+60c (MARTE project)	Supernatant from EDTA/guanidinium		Rivas et al., 2008
	46	ID12S2	Peña de Hierro (147-152 m deep)	8-63b+64b+64c+65b (MARTE project)	Supernatant from EDTA/guanidinium		Rivas et al., 2008
	47	ID13S2	Peña de Hierro (2-3 m deep)	8-2a (MARTE project)	Supernatant from EDTA/guanidinium		Rivas et al., 2008
	48	ID14S2	Peña de Hierro (105 m deep)	8-45b (MARTE project)	Supernatant from EDTA/guanidinium		Rivas et al., 2008
	49	ID15S2	Peña de Hierro (119 m deep)	8-54a (MARTE project)	Supernatant from EDTA/guanidinium		Rivas et al., 2008
	50	ID16S2	Peña de Hierro (152 m deep)	8-65b (MARTE project)	Supernatant from EDTA/guanidinium		Rivas et al., 2008
	51	ID17C1	Río Tinto (3.2 water dam)	Yellow Fe-S rich salt precipitates	Cellular fraction		Rivas et al., 2008
	52	ID17S1	Río Tinto (3.2 water dam)	Yellow Fe-S rich salt precipitates	Supernatant		Rivas et al., 2008
	53	ID18S2	Peña de Hierro (93 m deep)	8-45b (MARTE project)	Supernatant from EDTA/guanidinium		Rivas et al., 2008
Antibodies to crude extracts from Iceland volcanic sediments	54	IIC1C1	Island sediment (O4)	Sediments	Cellular fraction		This work
	55	IIC1C1_Cy	Island sediment (O4)	Sediments	Cellular fraction		This work
	56	IIC2C1	Island sediment (Ga4)	Sediments	Cellular fraction		This work
Abs to crude extracts from Deception Island permafrost (Antarctica)	57	IIIC1C1	Antarctica DC2 1a1 + 2a1	Sediments	Cellular fraction / guanidinium		This work
	58	IIIC2C1	Antarctica DC2 4f + 5f	Sediments	Cellular fraction / guanidinium		This work
	59	IIIC3C1	Antarctica DC2 6f1 + 7d + 8a + 8f	Sediments	Cellular fraction / guanidinium		This work
Abs to acidophile strains: C1- C2, Cell lysates; S100 extract; and S2, EPS	60	IVE0C_139	Leptospirillum ferrooxidans	Batch (N2 fixing)	Sonicated cells		Parro et al., 2005
	61	IVE0C_186	Leptospirillum ferrooxidans	Batch culture	Whole cells (intact + sonicated)		Parro et al., 2005
	62	IVE1BF	L. ferriphilum (LPH2)	Biofilm Fermentor	Whole cells		This work
	63	IVE1C1	L. pherrifilum (LPH2)	Fermentor	Whole cells		Rivas et al., 2008
	64	IVE1S1	L. pherrifilum (LPH2)	Fermentor	Culture supernatant		Rivas et al., 2008
	65	IVE1S100	L. pherrifilum (LPH2)	Fermentor	Insoluble cell pellet from S100		Rivas et al., 2008
	66	IVE2C1	L. pherrifilum spp.	Batch + Fe2+	Whole cells		Rivas et al., 2008
	67	IVE2S1	L. pherrifilum spp.	Batch + Fe2+	Culture supernatant		Rivas et al., 2008
	68	IVE2S100	L. pherrifilum spp.	Batch + Fe2+	Soluble cellular fraction S100		Rivas et al., 2008
	69	IVE3C1	A. ferrooxidans	Batch + Fe2+	Whole cells		Rivas et al., 2008
	70	IVE3C_182	Acidithiobacillus ferrooxidans	Batch + Fe2+	Whole cells		Parro et al., 2005
	71	IVE3C_183	Acidithiobacillus ferrooxidans	Batch + Fe2+	Whole cells (sonicated)		Parro et al., 2005
	72	IVE3S1	At. ferrooxidans	Batch + Fe2+	Culture supernatant		Rivas et al., 2008
	73	IVE3C2	At. ferrooxidans	Batch + Fe2+	Insoluble cell pellet from S100		Rivas et al., 2008
	74	IVE3S100	A. ferrooxidans	Batch + Fe2+	Soluble cellular fraction S100		Rivas et al., 2008
	75	IVE4C_184	At. thiooxidans	Batch + S	Whole cells (intact + sonicated)		Rivas et al., 2008
	76	IVE4C1	Acidithiobacillus thiooxidans	Batch + S	Whole cells		Rivas et al., 2008
	77	IVE4C2	At. thiooxidans	Batch + S	Insoluble cell pellet from S100		Rivas et al., 2008
	78	IVE4S100	At. thiooxidans	Batch + S	Soluble cellular fraction S100		Rivas et al., 2008
	79	IVE5C1	A. albertensis	Batch + S	Whole cells		Rivas et al., 2008
	80	IVE5C2	At. Albertensis	Batch + S	Insoluble cell pellet from S100		Rivas et al., 2008
	81	IVE5S100	At. thiooxidans	Batch + S	Soluble cellular fraction S100		Rivas et al., 2008
	82	IVE6C1	At. caldus	Batch + S	Whole cells		Rivas et al., 2008
	83	IVE6S2	At. caldus	Batch + S	Supernatant from EDTA wash		Rivas et al., 2008
	84	IVE6C2	At. caldus	Batch + S	Insoluble cell pellet from S100		Rivas et al., 2008
	85	IVE6S100	At. caldus	Batch + S	Soluble cellular fraction S100		Rivas et al., 2008
	86	IVE7C1	Halothiobacillus neapolitanus	Batch + S	Whole cells		Parro et al., 2011
	87	IVE8C1	Acidimicrobium ferrooxidans	Biomass from DSM Nº10331	Whole cells		Parro et al., 2011
	88	IVE8S2	Acidimicrobium ferrooxidans	Biomass from DSM Nº10331	Supernatant from EDTA wash		Rivas et al., 2008
	89	IVE9C1	L. ferrooxidans	Batch (N2 fixing)	Whole cells (intact)		This work
Abs to Phsychrophile microorganisms: C1 and C2, cell lysates; S2, EPS extracts; and S100 extracts from cell lysates	90	IVF1S1	Shewanella gelidimarina	Batch (Marine broth 15ºC)	Culture supernatant		Rivas et al., 2008
	91	IVF2C1	Shewanella gelidimarina	Batch (Marine broth 4ºC)	Whole cells		Rivas et al., 2008
	92	IVF2C2	Shewanella gelidimarina	Batch (Marine broth 4ºC)	Insoluble cell pellet from S100		Rivas et al., 2008
	93	IVF2S2a	Shewanella gelidimarina	Batch (Marine broth 4ºC)	Supernatant from EDTA wash		Rivas et al., 2008
	94	IVF2S100	Shewanella gelidimarina	Batch (Marine broth 4ºC)	Soluble cellular fraction S100		Rivas et al., 2008
	95	IVF3C2	Psychroserpens burtonensis	Batch (Marine broth 15ºC)	Insoluble cell pellet from S100		Rivas et al., 2008
	96	IVF4C1	P. burtonensis	Batch (Marine broth 4ºC)	Whole cells		Rivas et al., 2008
	97	IVF4S1	P. burtonensis	Batch (Marine broth 4ºC)	Culture supernatant		Rivas et al., 2008
	98	IVF4S2a	P. burtonensis	Batch (Marine broth 4ºC)	Supernatant from EDTA wash		Rivas et al., 2008
	99	IVF4S100	P. burtonensis	Batch (Marine broth 4ºC)	Soluble cellular fraction S100		Rivas et al., 2008
	100	IVF5C1	Psychrobacter frigidicola	Batch (Harpo´s medium 15ºC)	Whole cells		Rivas et al., 2008
	101	IVF5C2	Ps. frigidicola	Batch (Harpo´s medium 15ºC	Culture supernatant		Rivas et al., 2008
	102	IVF5S1	Ps. frigidicola	Batch (Harpo´s medium 15ºC	Insoluble cell pellet from S100		Rivas et al., 2008
	103	IVF5S100	Ps. frigidicola	Batch (Harpo´s medium 15ºC	Soluble cellular fraction S100		Rivas et al., 2008
	104	IVF6C1	Cryobacterium psychrophilum	Batch (TSA)	Whole cells		Rivas et al., 2008
	105	IVF6S1	C. psychrophilum	Batch (TSA)	Culture supernatant		Parro et al., 2011
	106	IFV6S2	C. psychrophilum	Batch (TSA)	Supernatant from EDTA wash		Parro et al., 2011
	107	IVF6S100	C. psychrophilum	Batch (TSA)	Insoluble cell pellet from S100		Parro et al., 2011
	108	IVF6C2	C. psychrophilum	Batch (TSA)	Soluble cellular fraction S100		Parro et al., 2011
	109	IVF7C1	Colwellia psychrerythraea	Batch culture (Marine Broth)	Whole cells		Parro et al., 2011
	110	IVF7S1	C. psychrerythraea	Bath culture (Marine Broth)	Culture supernatant		Parro et al., 2011
	111	IVF7S2	C. psychrerythraea	Bath culture (Marine Broth)	Supernatant from EDTA wash		Parro et al., 2011
	112	IVF8C1	Psychrobacter cryohalolentis	Batch (TSA)	Whole cells		This work
	113	IVF9C1	Strain lhp2530	Batch (TSA)	Whole cells		This work
	114	IVF10C1	Brevundimonas sp. KRRCO	Batch (TSA)	Whole cells		This work
	115	IVF11C1	Micrococcus sp.	Batch (TSA)	Whole cells		This work
	116	IVF12C1	Frigoribacterium sp.	Batch (TSA)	Whole cells		This work
	117	IVF13C1	Frondihabitans sp.	Batch (TSA)	Whole cells		This work
	118	IVF14C1	Strain y2530	Batch (TSA)	Whole cells		This work
	119	IVF15C1	Polaromonas	Batch (TSA)	Whole cells		This work
	120	IVF16C1	Sporosarcina	Batch (TSA)	Whole cells		This work
	121	IVF17C1	Rhodococcus	Batch (TSA)	Whole cells		This work
	122	IVF18C1	Desulfotalea psychrophila	Batch (DSMZ medium Nº 861)	Whole cells, strain DSMZ 12343		Rivas et al., 2011
	123	IVF19C1	Polaromonas sp. Eur3.PT.21	Batch (TSA)	Whole cells		This work
	124	IVF20C1	Sphingobacterium sp. Eur3.AL.31	Batch (TSA)	Whole cells		This work
	125	IVF21C1	Planomicrobium sp. CY-C1-12	Batch (TSA)	Whole cells		This work
	126	IVF22C1	Tumebacillus sp. Eur1 9.5	Batch (TSA)	Whole cells		This work
	127	IVF23C1	Paenibacillus sp. Eur1 9.26	Batch (TSA)	Whole cells		This work
	128	IVF24C1	Bacillus Eur1 9.12	Batch (TSA)	Whole cells		This work
	129	IVF25C1	Pseudomonas Eur1 9.41	Batch (TSA)	Whole cells		This work
	130	IVF26C1	Bacillus Eur3.2m.P.6	Batch (TSA)	Whole cells		This work
	131	IVF27C1	Acinetobacter sp. KROCP1	Batch (TSA)	Whole cells		This work
	132	IVF28C1	Kaistobacter KRRCR	Batch (TSA)	Whole cells		This work
	133	IVF29C1	Leifsonia, cepa KRMCW	Batch (TSA)	Whole cells		This work
	134	IVF30C1	planococcus sp. or1	Batch (TSA)	Whole cells		This work
	135	IVF31C1	Planococcus sp. Or2	Batch (TSA)	Whole cells		This work
	136	IVF32C1	unk, cepa lhp2530	Batch (TSA)	EPS		Parro et al., 2018
	137	IVF33C1	Brevundimonas + Micrococcus	Batch (TSA)	EPS, strains KRRCO + Eur1 9.1		Parro et al., 2018
	138	IVF34C1	planococcus	Batch (TSA)	EPS		Parro et al., 2018
	139	IVF35C1	Arthrobacter eur 3A1 30 Tom2	Batch (TSA)	Whole cells		This work
	140	IVF36C1	Arthrobacter Eur 15-25	Batch (TSA)	Whole cells		This work
Abs to Methal reducers	141	IVG1C1	Acidocella aminolytica DSM 11237	Batch (DSMZ Nº 269)	Whole cells		Parro et al., 2011
	142	IVG2C1	Acidiphillium sp.	Batch (DSMZ Nº 269)	Whole cells		Parro et al., 2011
	143	IVG2C_185	Acidiphillium spp.	Batch (DSMZ medium Nº 269)	Whole cells		Parro et al., 2011
	144	IVG3C1	Acidobacterium capsulatum DSM 11244	Batch (DSMZ Nº 269)	Whole cells		Parro et al., 2011
	145	IVG4C1	Thermus scotoductus	Batch (TYG)	Whole cells		Parro et al., 2011
	146	IVG4C2	T. scotoductus	Batch (TYG)	Insoluble cell pellet from S100		Parro et al., 2011
	147	IVG5C1	Sulfobacillus acidophilus	Biomass DSMZ No 10332	Whole cells		Parro et al., 2011
	148	IVG6C1	Thermus termophilus	Batch (TYG)	Whole cells		Parro et al., 2011
Abs to microbial spores	149	IVH1C1	Bacillus subtilis (spores)	Batch (Schaeffer medium)	Whole spores		Fernández-Calvo et al., 2006
	150	IVH1C1_2	B. subtilis (spores)	Batch (Schaeffer medium)	Whole spores		This work
	151	IVH2C1	Streptomyces diastaticus (spores)	Batch (Schaeffer medium)	Whole spores		This work
	152	IVH11C1	B. subtilis (spores)	Batch (Schaeffer medium)	Whole spores		This work
	153	IVH22C1	S. diastaticus (spores)	Batch (Schaeffer medium)	Whole spores		This work
Abs to a heterogeneous group of mesophile microbes including: Firmicutes, sulfate reducers, Bacteroidetes and others	154	IVI1C1	Pseudomonas putida	Batch (LB)	Whole cells		Rivas et al., 2008
	155	IVI1C2	P. putida	Batch (LB)	Insoluble cell pellet from S100		Rivas et al., 2008
	156	IVI1RB	P. putida	Batch (LB)	Soluble cellular fraction S100		Rivas et al., 2008
	157	IVI1S100	P. putida	Batch (LB)	Ribosome fraction		Rivas et al., 2008
	158	IVI2C1	Bacillus spp. (environ. isol.)*	Batch (LB)	Whole cells		Rivas et al., 2008
	159	IVI2S2	Bacillus spp. (environ. isol.)*	Batch (LB)	Supernatant from EDTA wash		Rivas et al., 2008
	160	IVI2C2	Bacillus spp. (environ. isol.)*	Batch (LB)	Insoluble cell pellet from S100		Rivas et al., 2008
	161	IVI2S100	Bacillus spp. (environ. isol.)*	Batch (LB)	Soluble cellular fraction S100		Rivas et al., 2008
	162	IVI3C1	Shewanella oneidensis	Batch (LB)	Whole cells		Rivas et al., 2008
	163	IVI3S2	S. oneidensis	Batch (LB)	Supernatant from EDTA wash		Rivas et al., 2008
	164	IVI3C2	S. oneidensis	Batch (LB)	Insoluble cell pellet from S100		Rivas et al., 2008
	165	IVI3S100	S. oneidensis	Batch (LB)	Soluble cellular fraction S100		Rivas et al., 2008
	166	IVI4C1	Burkholderia fungorum	Batch (LB)	Whole cells		Rivas et al., 2008
	167	IVI4S2	B. fungorum	Batch (LB)	Supernatant from EDTA wash		Rivas et al., 2008
	168	IVI4C2	B. fungorum	Batch (LB)	Insoluble cell pellet from S100		Rivas et al., 2008
	169	IVI4S100	B. fungorum	Batch (LB)	Soluble cellular fraction S100		Rivas et al., 2008
	170	IVI5C1	S. oneidensis	Anaerobic (fumarate)	Whole cells		Rivas et al., 2008
	171	IVI5S1	S. oneidensis	Anaerobic (fumarate)	Culture supernatant		Rivas et al., 2008
	172	IVI5C2	S. oneidensis	Anaerobic (fumarate)	Insoluble cell pellet from S100		Rivas et al., 2008
	173	IVI5S100	S. oneidensis	Anaerobic (fumarate)	Soluble cellular fraction S100		Rivas et al., 2008
	174	IVI6C3	Azotobacter vinelandii	Batch culture (LB)	EDTA washed cells (sonicated)		Rivas et al., 2008
	175	IVI7C1	B. subtilis 168	Batch culture (LB) Vegetative cells	Whole cells		Rivas et al., 2008
	176	IVI8C1	B. subtilis 3610	Biofilm	Whole cells		Rivas et al., 2008
	177	IVI8S1	B. subtilis 3610	Biofilm	Culture supernatant		Rivas et al., 2008
	178	IVI9C1	Deinococcus radiodurans	Biomass DSMZ No 20539	Whole cells		Rivas et al., 2008
	179	IVI10C1	Desulfovibrio vulgaris (vulgaris)	Biomass DSMZ No 644	Whole cells		Rivas et al., 2008
	180	IVI11C1	Geobacter sulfurreducens	Biomass DSMZ No 12127	Whole cells		Rivas et al., 2008
	181	IVI12C1	Geobacter metallireducens	Biomass DSMZ No 7210	Whole cells		Rivas et al., 2008
	182	IVI13C1	Thermotoga maritima	Biomass DSMZ No 3109	Whole cells		Rivas et al., 2008
	183	IVI14C1	Verrucomicrobium spinosum	Biomass DSMZ No 4136	Whole cells		Rivas et al., 2008
	184	IVI15C1	Methylomicrobium capsulatum	Biomass DSMZ No 6130	Whole cells		Rivas et al., 2008
	185	IVI16C1	Planctomyces limnophilus	Biomass DSMZ No 3776	Whole cells		Rivas et al., 2008
	186	IVI17C1	Hydrogenobacter thermophilus	Biomass DSMZ No 6534	Whole cells		Rivas et al., 2008
	187	IVI19C1	Desulfosporosinus meridiei	Biomass DSMZ No 13257	Whole cells		Parro et al., 2011
	188	IVI20C1	Salinibacter ruber M8	Batch (SW25 % marine salt)	Whole cells		Parro et al., 2011
	189	IVI21C1	S. ruber PR1	Batch (SW25 % marine salt)	Whole cells		Parro et al., 2011
	190	IVI21S1	S. ruber PR1	Batch (SW25 % marine salt)	Culture supernatant		Parro et al., 2011
	191	IVI21C2	S. ruber PR1	Batch (SW25 % marine salt)	Insoluble cell pellet from S100		Parro et al., 2011
	192	IVI22C1	Unidentified strain from Atacama	Batch	Whole cells		This work
	193	IVI23C1	S. diastaticus (mycelium)	R2YE sporulating medium	Whole mycelium (sonicated)		This work
	194	IVI24C1	Tessaracoccus lapidicaptus	Anarobic F4 medium	Whole cells		This work
	195	IVI25C1	Clostridium sp.	Batch. Commercial	Whole cells		This work
	196	IVI26C1	T. lapidicaptus	Aerobic F4 medium	Whole cells		This work
Abs to Archaea, including methanogens, halophiles, and thermophiles	197	IVJ1C1	Haloferax mediterranei	Batch (SW25 % marine salt)	Whole cells		Rivas et al., 2008
	198	IVJ2C1	Methanococcoides burtonii	Biomass DSMZ No 6242	Whole cells		Rivas et al., 2008
	199	IVJ3C1	Thermoplasma acidophilum	Biomass DSMZ No 1728	Whole cells		Rivas et al., 2008
	200	IVJ4C1	Methanobacterium formicicum	Biomass DSMZ No 1535	Whole cells		Rivas et al., 2008
	201	IVJ5C1	Methanosarcina mazeii	Biomass DSMZ No 3647	Whole cells		Rivas et al., 2008
	202	IVJ6C1	Pyrococcus furiosus	Biomass DSM No 3638	Whole cells		Parro et al., 2011
	203	IVJ8C1	Halorubrum sp.	Batch (SW25 % marine salt)	Whole cells		Parro et al., 2011
	204	IVJ9C1	Halobacterium sp.	Batch (SW25 % marine salt)	Whole cells		Parro et al., 2011
Abs to Benthic and planktonic cyanobacteria	205	IVK1C1	Anabaena sp. PCC7120	BG11 and nitrate	Whole cells		Blanco et al., 2015
	206	IVK1S2	Anabaena sp. PCC7120	BG11 and nitrate	Supernatant from EDTA wash		Blanco et al., 2015
	207	IVK2C1	Anabaena sp. PCC7120	BG11o	Whole cells		Blanco et al., 2015
	208	IVK2S2	Anabaena sp. PCC7120	BG11o	Supernatant from EDTA wash		Blanco et al., 2015
	209	IVK3C1	Microcystis flos-aquae UAM242	BG11	Whole cells		Blanco et al., 2015
	210	IVK4C1	M. novacekii UAM259	BG11	Whole cells		Blanco et al., 2015
	211	IVK5C1	M. aeruginosa UAM265	BG11	Whole cells		Blanco et al., 2015
	212	IVK6C1	Aphanizomenon ovalisporum	BG11o	Whole cells, strain UAM290		Blanco et al., 2015
	213	IVK7C1	Phormidium sp. UAM361	BG11	Whole cells		Blanco et al., 2015
	214	IVK8C1	Rivularia sp. UAM369	CHU-D	Whole cells		Blanco et al., 2015
	215	IVK9C1	Chamaesiphon sp. UAM386	BG11	Whole cells		Blanco et al., 2015
	216	IVK10C1	Leptolyngbya boryana UAM391	BG11	Whole cells		Blanco et al., 2015
	217	IVK11C1	Tolypothrix distorta UAM392	BG11o	Whole cells		Blanco et al., 2015
	218	IVK12C1	A. aphanizomenoides UAM508	BG11o	Whole cells		Blanco et al., 2015
	219	IVK13C1	Nostoc sp. (from Antarctica)	BG11o	Whole cells		Blanco et al., 2015
	220	IVK14C1	Anabaena sp. UAM545	BG11o	Whole cells		Blanco et al., 2015
	221	IVK15C1	Leptolyngbya sp. UAM550	BG11	Whole cells		Blanco et al., 2015
	222	IVK16C1	Tolypothrix sp. UAM546	BG11	Whole cells		Blanco et al., 2015
	223	IVK17C1	Planktothrix rubescens	Filaments	Whole cells		Blanco et al., 2015
Abs to Perchlorate reducing bacteria, cells (C1) and EPS (S2)	224	IVL4S2	Dechlorobacter hydrogenophilus	A medium	EPS, strain LT-1		This work
	225	IVL8S2	Azospira sp. ZAP	A medium	EPS		This work
	226	IVL12C1	Arcobacter sp. CAB	C medium	Whole cells		This work
	227	IVL12S2	Arcobacter sp. CAB	C medium	EPS		This work
Abs to recombinant proteins and polypeptides from key metabolisms including: Nitrogen metabolisms (Nitrate, nitrite, nitrogen fixation), Sulfate and iron metabolisms, Iron homeostasis, chaperons, etc.	228	A-RbcL RB11374	RbcL (A. ferrooxidans)	Rubisco large subunit	Purified recombinant polipeptide		Parro et al., 2011
	229	A-DsrA 11365	DsrA (Archaeoglobus fulgidus)	Dissimilatory sulfite reductase	Purified recombinant polipeptide		Parro et al., 2011
	230	A-DsrB_11368	DsrB (A. fulgidus)	Dissimilatory sulfite reductase	Purified recombinant polipeptide		Parro et al., 2011
	231	A-NOR1_11375	NOR1 (Nitrobacter hamburgensis)	Nitrite oxidoreductase Beta subunit	Purified recombinant polipeptide		Parro et al., 2011
	232	A-ASB_11362	ASB (A. fulgidus)	ATP synthase, subunit B (Archaea)	Purified recombinant polipeptide		Parro et al., 2011
	233	A-McrB 11378	McrB (Methanococcoides burtonii)	Methyl CoM reductase I B subunit	Purified recombinant polipeptide		Parro et al., 2011
	234	A-ASF1 11355	ASF1 (Thermotoga maritima)	ATP synthase F1 alpha subunit	Purified recombinant polipeptide		Parro et al., 2011
	235	A-NRA 11912	NRA (Geobacter metallireducens)	Nitrate reductase subunit Alpha	Purified recombinant polipeptide		Parro et al., 2011
	236	A-CspA 11357	CspA (Pseudomonas putida)	Cold shock protein A	Purified recombinant polipeptide		Parro et al., 2011
	237	A-NADH 11363	NADH (P. putida)	NADH dehydrogenase I (quinone)	Purified recombinant polipeptide		Parro et al., 2011
	238	A-NirS 11369	NirS (P. aeruginosa)	Nitrite reductase	Purified recombinant polipeptide		Parro et al., 2011
	239	A-HtpG	HtpG (Nostoc PCC 73103)	HtpG homologous to HSP90	Purified recombinant polipeptide		Parro et al., 2011
	240	A-OppA	OppA (B. subtilis)	Oligopeptide binding protein Sub A	Purified recombinant polipeptide		Parro et al., 2011
	241	A-NifD 11466	NifD (G. metallireducens)	NifD protein	Purified recombinant polipeptide		Parro et al., 2011
	242	A-FdhF	FDHF (E. coli K-12)	Selenopeptide sub. formate DeHase H	Purified recombinant polipeptide		Parro et al., 2011
	243	A-OmpA	OmpA (E.coli)	OmpA membrane protein	Purified recombinant polipeptide		Parro et al., 2011
	244	A-HupS	HupS (L. ferrooxidans)	Ni-Fe membrane hydrogenase S chain	Purified recombinant polipeptide		Parro et al., 2011
	245	A-HyfG	HyfG (E. coli)	Hydrogenase 4, component B	Purified recombinant polipeptide		Parro et al., 2011
	246	A-CrReTs_977	T. scotoductus	Chromate reductase (membrane)	Purified recombinant polipeptide		Parro et al., 2011
	247	A-FeReTs_983	Iron reductase (T. scotoductus)	Iron reductase	Purified recombinant polipeptide		Parro et al., 2011
	248	A-BaFER	Bacterioferritin	Bacterio ferritin	Purified recombinant polipeptide		Rivas et al., 2011
	249	A-ABCtrans	ABC transporter (T. scotoductus)	ABC-transporter protein	Purified recombinant polipeptide		Parro et al., 2011
	250	A-PfuDPS	DPS (Pyrococcus furiosus)	Fe-binding and storage protein DpS	Purified recombinant polipeptide		Rivas et al., 2011
	251	A-PfuFER	Ferritin (P. furiosus)	Ferritin Fe-binding and storage protein	Purified recombinant polipeptide		Rivas et al., 2011
	252	A-SsoDPS	DPS (Sulfolobus sulfataricus)	Fe-binding and storage protein Dps	Purified recombinant polipeptide		Rivas et al., 2011
	253	A-GroEL	GroEL (E. coli)	Recombinant	GroEL (purified)		SIGMA ALDRICH (G6532)
	254	A-EFG_11359	EFG (T. maritima)	Elongation factor G	Purified recombinant polipeptide		Parro et al., 2011
	255	A-Rusticyanin	Rusticyanin (A. ferooxidans)	Rusticyanin	Purified recombinant polipeptide		Parro et al., 2011
	256	A-GroEL	GroEL (G. metallireducens)	ETEMKEKKARVEDALC	Conjugate		Parro et al., 2011
Abs to bioinformatically selected peptides among the most conserved and higher immunogenicity potential from key proteins in certain microbial metabolic processes and structural components	257	A-CcdA	CcdA (G. sulfurreducens)	CLLGEKRLQVHRKPAGY	Conjugate		Parro et al., 2011
	258	A-DhnA1	DhnA (Nostoc PCC 73102)	LRNNAFKQDKDYHLAC	Conjugate		Parro et al., 2011
	259	A-DhnA2	DhnA (Nostoc PCC 73102)	SGRKAFQRPFEEGVKLC	Conjugate		Parro et al., 2011
	260	A-BfR	BFR (D. desulfuricans)	CAENFAERIKELFFEP	Conjugate		Parro et al., 2011
	261	A-FtsZ	FtsZ (P. putida)	CPFEGRKRMQIADEGIR	Conjugate		Parro et al., 2011
	262	A-IsiA1	IsiA, PSII (Nostoc PCC73102)	EISRYKPEIPMGEQGC	Conjugate		Parro et al., 2011
	263	A-IsiA2	IsiA, PSII (Nostoc PCC73102)	FHFEWNDPKLGLILC	Conjugate		Parro et al., 2011
	264	A-PhaC1	PhaC (P. putida)	CSLAPDSDDRRFNDPA	Conjugate		Parro et al., 2011
	265	A-PhaC2	PhaC (P. putida)	CLGERAGALKKAPTRL	Conjugate		Parro et al., 2011
	266	A-PufM1	PufM (Rhodospirillum rubrum)	SRLGGDREVEQITDRC	Conjugate		Parro et al., 2011
	267	A-PufM2	PufM (R. rubrum)	SRLGGDREVEQITDRC	Conjugate		Parro et al., 2011
	268	A-RRO	Rubredoxin (D. desulfuricans G20)	CHTQDETMKALEIKKDV	Conjugate		Parro et al., 2011
	269	A-SodA	SodA (G. sulfurreducens)	CMLDYGLKRPDYIEAF	Conjugate		Parro et al., 2011
	270	A-SodF	SodF (G. sulfurreducens)	CARIDKDFGSFDKFKEE	Conjugate		Parro et al., 2011
	271	A-WshR	Water stress protein (P. putida F1)	CVRFTDEGKLDLPKGT	Conjugate		Parro et al., 2011
	272	A-OmcS	OmcS (G. sulfurreducens)	CHDPHGKYRRFVDGSI	Conjugate		Parro et al., 2011
	273	A-PhaC1	PhaC (P. putida)	CSLAPDSDDRRFNDPA	Conjugate		Parro et al., 2011
	274	A-PhaC2	PhaC (P. putida)	CLGERAGALKKAPTRL	Conjugate		Parro et al., 2011
	275	A-NifD1_12288	NifD1(B. xenovorans)	VFDKADPDKRPDFVSC	Conjugate		Parro et al., 2011
	276	A-NifD3_12289	NifD3 (B. xenovorans)	VFGGDKKLDKIIDEIC	Conjugate		Parro et al., 2011
	277	A-NifH1_12291	NifH1 (B. xenovorans)	CNERQTDKELELAEAL	Conjugate		Parro et al., 2011
	278	A-NifH2_12293	NifH2 (B. xenovorans)	EFAPESKQAEEYRQLC	Conjugate		Parro et al., 2011
	279	A-Ktrans_11750	K+ -transporter (G. metallireducens)	LAMSLGRKGEGGTIVC	Conjugate		Parro et al., 2011
	280	A-ApsA-11754	ApsA (Desulfovibrio desulfuricans)	HMMLREMREGRGPIYC	Conjugate		Parro et al., 2011
	281	A-cydA-11758	CydA ( S. oneidensis)	YILKKRDLPFARRSFAC	Conjugate		Parro et al., 2011
	282	A-GGDEF_11760	Sensory box/GGDEF Domain	IDLDEFKRIN(DT)FGHKEGDKVC	Conjugate		Parro et al., 2011
	283	A-ICDH_11755	ICDH-NAD (C. hydrogenoformans)	VL(ES)IKKNKVALKGPC	Conjugate		Parro et al., 2011
	284	A-1496	NIFS2 (L. ferrooxidans)	LPVNKEGRVEIETLK	KLH conjugate		Fernández-Calvo et al., 2006
Commecially available antibodies to several proteins and cell wall components, as well as small universal molecules, including nucleotide derivatives and aminoacids	285	A-Ecoli1	Escherichia coli	E. coli culture	All serotypes		USBiological (E3500-26)
	286	A-Hpylori	Helicobacter pylori	Batch culture (ATCC 43504)	Whole cells		BIODESIGN (B65660R)
	287	A-Lmono	L. monocytogenes	Batch culture (ATCC 43251)	Whole cells		BIODESIGN (B65420R)
	288	A-Mycob	Mycobacterium genus	Batch culture M. tuberculosis	Genus specific antigens extract		BIODESIGN (B47827R)
	289	A-Paer	P.aureginosa	Batch culture (P. aeruginosa)	Outer membrane protein extract		BIODESIGN (B47578G)
	290	A-Salm	Salmonella sp. (O + H Ags)	Batch culture	Mix S. Enteriditis, typhym., heidelburg		BIODESIGN (B65701R)
	291	A-PG	Peptidoglycan	Culture (Streptococcus mutans)	Insoluble PG extract obtained by TCA		CHEM. INTER. (MAB997)
	292	A-LTA	Lipoteichoic Acid	Culture	Native Streptococcus pyrogenes		BIODESIGN (B30103R)
	293	A-NAG	N-Acetyl Glucosamine	NAG on proteins	NAG-KLH conjugated		BIODESIGN (H67108M)
	294	A-DNA1	ss, dsDNA	Bovine ss, dsDNA	Calf thymus DNA		USBiological (D3878-05)
	295	A-DNA2	DNA102 (human)	dsDNA	Autoimmune		Schweitzer et al., 2006
	296	A-RNApII	RNA polymerase II	Eukaryotic RNApol	Wheat germ RNApol II (purified)		BIODESIGN (M55701M)
	297	A-GroEL	GroEL (E. coli)	Recombinant	GroEL (purified)		SIGMA ALDRICH (G6532)
	298	A-Hsp70	HSP-70	Batch culture (M. tuberculosis)	HSP-70 (purified protein)		BIODESIGN (H86313M)
	299	A-Lasnase	L-Asparaginase (E. coli)	Batch culture	L-Asparaginase (purified)		BIODESIGN (K59171R)
	300	A-BGal	Beta d Galactosidase (E. coli)	Batch culture	Beta d Galactosidase (purified)		BIODESIGN (K03450R)
	301	A-GluOxid	Glucose Oxidase	Batch culture (Aspergillus niger)	Glucose Oxidase (purified)		BIODESIGN (K59137R)
	302	A-GST	Glutahione-s-tranferase	Recombinant (S. japonicum)	GST (purified)		SIGMA ALDRICH (G7781)
	303	A-Stv	Streptavidin	Culture (Streptomyces avidinii)	Streptavidin (purified)		SIGMA ALDRICH (S6390)
	304	A-Thio	Thioredoxin (E. coli)	Recombinant	Thioredoxin (purified)		SIGMA ALDRICH (T0803)
	305	A-Hfer	Human ferritin	From human liver	Ferritin (purified)		BIODESIGN (H53715)
	306	LectinPo	lectin potatoe protein (not Ab)	SDS-PAGE purified protein	Not applicable		CALBIOCHEM (431788)
	307	A-cAMP1	Cyclic AMP	Cyclic AMP	3'-5'-cAMP-2'-BSA conjugated		Sigma-Genosys (A0670)
	308	A-cAMP2	Cyclic AMP	Human cAMP	Succinylated cAMP-BSA conjugated		USBiological (C8450-05)
	309	A-cAMP3	Cyclic AMP	Cyclic AMP	Succinylated cAMP-BSA conjugated		BIODESIGN (Q55101S)
	310	A-Asp	Aspartate	Purified Asp	Asp-KLH conjugated		SIGMA ALDRICH (A9684)
	311	A-Glu	Glutamate	Purified Glu	Glu-KLH conjugated		SIGMA ALDRICH (G6642)
	312	A-Arg	Arginine	NEP (New England Peptide Inc.)	asymmetric NG-NG-dimethyl arginine		Santa Cruz Biotech.sc-57626
	313	A-Trp	Tryptophan	Tryptophan	Trp-glutaraldehyde-Poly-lysine		USBiological (T9013-05)
	314	A-Cortisol	Cortisol	Cortisol	Cortisol21-hemisucc.-Thyroglobulin		SIGMA ALDRICH (C8409)
	315	A-Estrad	Estradiol	17-beta-Estradiol	17-beta-Estradiol-BSA		BIODESIGN (E86022M)
	316	A-Tc	Tetracycline	Tetracycline	Tetracycline-BSA		USBiological (T2965-05)
	317	A-VitB12	Vitamin B12	Cyanocobalamine	Vitamin B12-BSA conjugated		USBiological (C8400-10)
	318	A-Surfactin_N	Surfactin	Sigma S3523	Surfactin-Amine-BSA		Parro et al., 2011
	319	A-LipidA_43	LipidA	Conjugate	Lipid A		Hycult biotech. HM2046)
	320	A-Digoxin	Digoxin	Conjugate	Digoxin-KLH		SIGMA (D 8156)
	321	A-dinitroph	Dinitrophenol	Conjugate	Dinitrophenol-BSA		SIGMA (D 9656)
	322	A-Thiamine	Thiamine	Conjugate	Thiamine-BSA		USBiological (T5004)
	323	A-cGMP	cGMP	Conjugate	2'-Monosuccinyl cyclic GMP-KLH		UPSTATE
Abs to an heterogeneous group of compounds including nucleotide derivatives, humic acids, LPS, EPS, amino acids, or PAHs, produced in our laboratory from commercial compounds.	324	A-AeKaC_S	AEKAC peptide	AEKAC-synthetic.	Conjugate		Parro et al., 2011
	325	A-EPS_SP	Exopolysaccharides	Solar saltern (Santa Pola, Alicante, Spain)	EPS extract		Parro et al., 2011
	326	A-LPS_N	LPS (Pseudomonas sp.)	Conjugate	LPS-BSA		Parro et al., 2011
	327	A-AMP_N	AMP	Conjugate	AMP-OH-BSA		Parro et al., 2011
	328	A-cAMP_N	cAMP	Conjugate	cAMP-OH-BSA		Parro et al., 2011
	329	A-cGMP_N	cGMP	Conjugate	cGMP-OH-BSA		Parro et al., 2011
	330	A-CoA_S	Coenzyme A	Conjugate	CoA-SH-BSA		Parro et al., 2011
	331	A-hum-N	Humic acids	Conjugate	Humic acids-BSA conjugated		Parro et al., 2011
	332	A-Mell_N	Mellític acid	Conjugate	Mellitic acid-BSA conjugated		Parro et al., 2011
	333	A-Naph_N	Aminonaphtalene	Conjugate	Naphtalene-BSA conjugated		Parro et al., 2011
	334	A-GMP_N	GMP	Conjugate	GMP-OH-BSA		Parro et al., 2011
	335	A-Proto IX_N	Protoporphyrin IX	Conjugate	Protophorphyrin IX-OH-BSA		Parro et al., 2011
	336	A-Phe_N	Phe	Conjugate	Phe-NH2-BSA		Parro et al., 2011
	337	A-Tyr_N	Tyr	Conjugate	Tyr-NH2-BSA		Parro et al., 2011
	338	A-benz	Acido benzoico	Conjugate	Benzoic acid-BSA conjugated		This work
	339	A-Bet	Betaine hydrochloride	Conjugate	Betaine-KLH conjugated		This work
	340	A-Hop1_S	Uvaol1	Conjugate	hop1_S (1st round)		This work
	341	A-Hop11S	Uvaol1	Conjugate	hop11_S (2nd round)		This work
	342	A-Hop2_S	Uvaol2	Conjugate	hop2_S (1st round)		This work
	343	A-Hop22S	Uvaol1	Conjugate	hop21_S (2nd round)		This work
	344	A-hum-N	Humic acids	Conjugate	Humic acids-BSA conjugated		This work
	345	A-Hum-S	Humic acids	Conjugate	Humic acids- KLHconjugated		This work
	346	A-Mell_N	Mellític acid	Conjugate	Mellitic acid-BSA conjugated		Blanco el al., 2013
	347	A-NAM	N-acetil-muramic acid	Conjugate	N-Acetil-Muramic		This work
	348	A-Naph_N	Aminonaphtalene	Conjugate	Naphtalene-BSA conjugated		This work
	349	A-Naph_S	2-aminonaphtalene-CNBr	Conjugate	Naphtalene-BSA conjugated		This work
	350	A-pent_S	Pentanoic acid	Conjugate	Pentanoic acid_BSA conjugated		This work
	351	A-PoliGlu_N	Poliglutamic acid	Conjugate	Polyglutamic acid-BSA conjugated		This work
	352	A-TMP_N	Thymidine monophosphate	Conjugate	AMP-OH-BSA		This work
	353	A-UMP_N	Uridine monophosphate	Conjugate	UMP-OH-BSA		This work
	354	A-Arg-OH	Arginine	Conjugate	Arg-BSA		This work
	355	A-Cys-OH	Cysteine	Conjugate	Cys-BSA		This work
	356	A-Glut	Glutamate	Conjugate	Glu-BSA		This work
	357	A-Lys	Lysine	Conjugate	H-Lys-OH		This work
Set of pre-immune sera used as negative control spots in the microarray. All of them purified by ProteinA affinity columns.	358	p-IVE3C1	Pre-immune serum	IgG fraction (protein A purified)	Pre-inmune serum		Rivas et al., 2008
	359	p-IVE4C1	Pre-immune serum	IgG fraction (protein A purified)	Pre-inmune serum		Rivas et al., 2008
	360	p-IVE5C1	Pre-immune serum	IgG fraction (protein A purified)	Pre-inmune serum		Rivas et al., 2008
	361	p-IVE6C1	Pre-immune serum	IgG fraction (protein A purified)	Pre-inmune serum		Rivas et al., 2008
	362	p-IVF2C1	Pre-immune serum	IgG fraction (protein A purified)	Pre-inmune serum		Rivas et al., 2008
	363	p-IVF8C1	Pre-immune serum	IgG fraction (protein A purified)	Pre-inmune serum		This work
	364	p-IVG4C1	Pre-immune serum	IgG fraction (protein A purified)	Pre-inmune serum		Parro et al., 2011
	365	p-IVG4C2	Pre-immune serum	IgG fraction (protein A purified)	Pre-inmune serum		This work
	366	p-IVH11C1	Pre-immune serum	IgG fraction (protein A purified)	Pre-inmune serum		This work
	367	p-IVH22C1	Pre-immune serum	IgG fraction (protein A purified)	Pre-inmune serum		This work
	368	p-IVI2C1	Pre-immune serum	IgG fraction (protein A purified)	Pre-inmune serum		Rivas et al., 2008
	369	p-IVI8C1	Pre-immune serum	IgG fraction (protein A purified)	Pre-inmune serum		Rivas et al., 2008
	370	p-IVI10C1	Pre-immune serum	IgG fraction (protein A purified)	Pre-inmune serum		Parro et al., 2011
	371	p-IVI12C1	Pre-immune serum	IgG fraction (protein A purified)	Pre-inmune serum		This work
	372	p-IVI24C1	Pre-immune serum	IgG fraction (protein A purified)	Pre-inmune serum		This work
	373	p-IVI25C1	Pre-immune serum	IgG fraction (protein A purified)	Pre-inmune serum		This work
	374	p-IVI26C1	Pre-immune serum	IgG fraction (protein A purified)	Pre-inmune serum		This work
	375	p-IVJ6C1	Pre-immune serum	IgG fraction (protein A purified)	Pre-inmune serum		This work
	376	p-IVK1C1	Pre-immune serum	IgG fraction (protein A purified)	Pre-inmune serum		Blanco et al., 2015
	377	p-IVK4C1	Pre-immune serum	IgG fraction (protein A purified)	Pre-inmune serum		Blanco et al., 2015
	378	p-IVK12C1	Pre-immune serum	IgG fraction (protein A purified)	Pre-inmune serum		Blanco et al., 2015
	379	p-IVK20C1	Pre-immune serum	IgG fraction (protein A purified)	Pre-inmune serum		This work
	380	p-IVL3C1	Pre-immune serum	IgG fraction (protein A purified)	Pre-inmune serum		This work
	381	p-IVL5C1	Pre-immune serum	IgG fraction (protein A purified)	Pre-inmune serum		This work
	382	p-IVL7C1	Pre-immune serum	IgG fraction (protein A purified)	Pre-inmune serum		This work
	383	p-IVL6S2	Pre-immune serum	IgG fraction (protein A purified)	Pre-inmune serum		This work
	384	p-VIIIA1V1	Pre-immune serum	IgG fraction (protein A purified)	Pre-inmune serum		This work
	385	p-HtpG	Pre-immune serum	IgG fraction (protein A purified)	Pre-inmune serum		This work
	386	p-HupS	Pre-immune serum	IgG fraction (protein A purified)	Pre-inmune serum		This work
	387	p-CrReTs-977	Pre-immune serum	IgG fraction (protein A purified)	Pre-inmune serum		Parro et al., 2011
	388	p-FeReTs-983	Pre-immune serum	IgG fraction (protein A purified)	Pre-inmune serum		Parro et al., 2011
	389	p-PfuDPS	Pre-immune serum	IgG fraction (protein A purified)	Pre-inmune serum		Rivas et al., 2011
